# Supplementary material for: Chemical Derivatization and Paper Spray Ionization Mass Spectrometry for Fast Screening of Retinoic Acid in Cosmetics
Source: Molecules. 2024 Sep 21;29(18):4491. doi: 10.3390/molecules29184491 (PMC11434060; doi:10.3390/molecules29184491)
Supplement: Supplementary file 1 [file molecules-29-04491-s001.zip]

Archive with 1 entries (1 files):
- molecules-3178704-supplementary.pdf
